# Supplementary material for: Systems Toxicology Approach to Identifying Paracetamol Overdose
Source: CPT Pharmacometrics Syst Pharmacol. 2018 Apr 18;7(6):394–403. doi: 10.1002/psp4.12298 (PMC6027737; doi:10.1002/psp4.12298)
Supplement: Supplementary file 2 — Model Code [file PSP4-7-394-s002.zip]

Archive with 7 entries (4 files):
- Model code file/
- Model code file/APAP_PKPDmodel.m
- __MACOSX/
- __MACOSX/Model code file/
- __MACOSX/Model code file/._APAP_PKPDmodel.m
- Model code file/PKPD_ODE.m
- __MACOSX/Model code file/._PKPD_ODE.m
