# Supplementary material for: Systems Toxicology Approach to Identifying Paracetamol Overdose
Source: CPT Pharmacometrics Syst Pharmacol. 2018 Apr 18;7(6):394–403. doi: 10.1002/psp4.12298 (PMC6027737; doi:10.1002/psp4.12298)
Supplement: Supplementary file 2 — Model Code [file PSP4-7-394-s002.zip › Model code file/APAP_PKPDmodel.m]

%% %%%%%%%%%% DOSE AMOUNT TO BE USED IN SIMULATION %%%%%%%%%%
%%% USER TO AMEND DOSE AMOUNT IF NECESSARY %%%
Dose=530; % [mg/kg]
pars.Dose = Dose/1e+3*35*1e+3/151.16256; %converted from [mg/kg] to [umol]

%% %%%%%%%%%% PARAMETERS %%%%%%%%%%
%%%%%%%%%%  Paracetamol PK Parameters %%%%%%%%%%
pars.k_a=9.0584;            % [h^-1]
pars.k_21=1.0127;           % [h^-1]
pars.k_12=0.4191;           % [h^-1]
pars.k_el = 0.5247;         % [h^-1]
pars.Vc=0.0225;             % [l/kg]
pars.Vp=0.0093;             % [l/kg]

%%%%%%%%%% GSH Parameters %%%%%%%%%%
pars.gsh0=696.9136;         % [umol/l]
pars.kpr=71.06;
pars.xi=0.68;
pars.ko=0.25;               % [h^-1]

%%%%%%%%%% Biomarker Parameters %%%%%%%%%%
% ALT %
pars.alt0=44.83*0.017;      % [umol/l]
pars.altnn=9.2562;
pars.altIC50=227.6706;      % [umol/l]
pars.altkout=0.0002;        % [h^-1]
% HMGB1 %
pars.hmgb10=12.6*4.017e-5;  % [umol/l]
pars.hmgb1nn=4.9001;
pars.hmgb1IC50=399.0800;    % [umol/l]
pars.hmgb1kout=0.3483;      % [h^-1]
% FULL K18 %
pars.fullk180=14.6*1e-3;    % [umol/l]
pars.fullk18nn=10.4178;
pars.fullk18IC50=212.8696;  % [umol/l]
pars.fullk18kout=0.0007;    % [h^-1]
% FRAGMENTED K18 %
pars.fragk180=64.16*1e-3;   % [umol/l]
pars.fragk18nn=2.3048;
pars.fragk18IC50=72.0876;   % [umol/l]
pars.fragk18kout=0.0222;    % [h^-1]


%% %%%%%%%%%% SOLVE ODEs WITH GIVEN PARAMETERS %%%%%%%%%%
%%%%%%%%%%%% initial values of each state within the PKPD system  %%%%%%%%%%
c=0;                    %at time 0, APAP in central compartment should = 0
p=0;                    %at time 0, APAP in peripheral compartment should = 0
gsh=pars.gsh0;          %at time 0, GSH should be at its baseline value
alt=pars.alt0;          %at time 0, ALT should be at its baseline value
hmgb1=pars.hmgb10;      %at time 0, HMGB1 should be at its baseline value
fullk18=pars.fullk180;  %at time 0, Full K18 should be at its baseline value
fragk18=pars.fragk180;  %at time 0, Fragmented K18 should be at its baseline value
ics=[c,p,gsh,alt,hmgb1,fullk18,fragk18];  %The initial conditions are stored in a vector which will be used as an input in the ODE solver

%%%%%%%%%% ODE SOLVER %%%%%%%%%%
%%% TSPAN CAN BE AMENDED BY USER IF NECESSARY %%%
tspan = 0:1e-1:27;      %we wish to run the ODE solver from 0-27 hours. This can be amended.
[t,y]=ode15s(@PKPD_ODE,tspan,ics,[],pars); % call ODE solver to will solve ODEs for given time span, initial values and parameters
% refer to file 'PKPD_ODE' for reference.
c=y(:,1);               %retrieve solution for APAP in central compartment
p=y(:,2);               %retrieve solution for APAP in peripheral compartment
gsh=y(:,3);             %retrieve solution for GSH
alt=y(:,4);             %retrieve solution for ALT
hmgb1=y(:,5);           %retrieve solution for HMGB1
fullk18=y(:,6);         %retrieve solution for Full K18
fragk18=y(:,7);         %retrieve solution for Fragmented K18

%% %%%%%%%%%% RESULTS %%%%%%%%%%
%%%%%%%%%% PLOT SIMULATION RESULTS %%%%%%%%%%
figure(1)
%APAP solution%
subplot(2,3,1)
plot(t,c,'r--')
xlabel('Time')
ylabel('APAP Concentration [umol/l]')
title('APAP')

subplot(2,3,2)
%GSH solution%
plot(t,gsh,'k--')
xlabel('Time [h]')
ylabel('GSH Concentration [umol/l]')
title('GSH')

subplot(2,3,3)
%ALT solution%
plot(t,alt,'b--')
xlabel('Time [h]')
ylabel('ALT Concentration [umol/l]')
title('ALT')

subplot(2,3,4)
%HMGB1 solution%
plot(t,hmgb1,'b--')
xlabel('Time [h]')
ylabel('HMGB1 Concentration [umol/l]')
title('HMGB1')

subplot(2,3,5)
%Full K18 solution%
plot(t,fullk18,'b--')
xlabel('Time [h]')
ylabel('Full K18 Concentration [umol/l]')
title('Full K18')

subplot(2,3,6)
%Fragmented K18 solution%
plot(t,fragk18,'b--')
xlabel('Time [h]')
ylabel('Fragmented K18 Concentration [umol/l]')
title('Fragmented K18')
