# Supplementary material for: Systems Toxicology Approach to Identifying Paracetamol Overdose
Source: CPT Pharmacometrics Syst Pharmacol. 2018 Apr 18;7(6):394–403. doi: 10.1002/psp4.12298 (PMC6027737; doi:10.1002/psp4.12298)
Supplement: Supplementary file 2 — Model Code [file PSP4-7-394-s002.zip › Model code file/PKPD_ODE.m]

function dydt= PKPD_ODE(t,y,pars)
%% Model variables 
c=y(1);         % APAP central compartment
p=y(2);         % APAP peripheral compartment
gsh=y(3);       % GSH
alt=y(4);       % ALT
hmgb1=y(5);     % HMGB1
fullk18=y(6);   % Full K18
fragk18=y(7);   % Fragmented K18

%% Model Parameters 
k_a=pars.k_a;
Dose=pars.Dose;
k_21=pars.k_21;
k_12=pars.k_12;
k_el=pars.k_el;
Vc=pars.Vc;
Vp=pars.Vp;
kpr=pars.kpr;
ko=pars.ko;
xi=pars.xi;
gsh0=pars.gsh0;
alt0=pars.alt0;
altnn=pars.altnn;
altIC50=pars.altIC50;
altkout=pars.altkout;
hmgb10=pars.hmgb10;
hmgb1nn=pars.hmgb1nn;
hmgb1IC50=pars.hmgb1IC50;
hmgb1kout=pars.hmgb1kout;
fullk180=pars.fullk180;
fullk18nn=pars.fullk18nn;
fullk18IC50=pars.fullk18IC50;
fullk18kout=pars.fullk18kout;
fragk180=pars.fragk180;
fragk18nn=pars.fragk18nn;
fragk18IC50=pars.fragk18IC50;
fragk18kout=pars.fragk18kout;

%% Model ODEs
dcdt=(k_a*Dose)./Vc.*exp(-k_a*t)+k_21*p.*(Vp/Vc)-(k_12+k_el).*c;                                                                                                                    %APAP central compartment
dpdt=(k_12*c).*(Vc/Vp)-k_21*p;                                                                                                                                                      %APAP peripheral compartment
dgshdt=(ko*gsh0)-(ko*gsh)-(xi*k_el*c*gsh)./(gsh+kpr);                                                                                                                               %GSH
daltdt=((alt0.*(altIC50^altnn+gsh0^altnn).*altkout)./altIC50^altnn).*(1-gsh^altnn/(altIC50^altnn+gsh^altnn))-altkout*alt;                                                           %ALT
dhmgb1dt=((hmgb10.*(hmgb1IC50^hmgb1nn+gsh0^hmgb1nn).*hmgb1kout)./hmgb1IC50^hmgb1nn).*(1-gsh^hmgb1nn/(hmgb1IC50^hmgb1nn+gsh^hmgb1nn))-hmgb1kout*hmgb1;                               %HMGB1
dfullk18dt=((fullk180.*(fullk18IC50^fullk18nn+gsh0^fullk18nn).*fullk18kout)./fullk18IC50^fullk18nn).*(1-gsh^fullk18nn/(fullk18IC50^fullk18nn+gsh^fullk18nn))-fullk18kout*fullk18;   %FULL K18
dfragk18dt=((fragk180.*(fragk18IC50^fragk18nn+gsh0^fragk18nn).*fragk18kout)./fragk18IC50^fragk18nn).*(1-gsh^fragk18nn/(fragk18IC50^fragk18nn+gsh^fragk18nn))-fragk18kout*fragk18;   %FRAGMENTED K18

dydt=[dcdt; dpdt; dgshdt; daltdt; dhmgb1dt; dfullk18dt; dfragk18dt];
